# Supplementary material for: OGP: A Repository of Experimentally Characterized O-glycoproteins to Facilitate Studies on O-glycosylation
Source: Genomics Proteomics Bioinformatics. 2021 Feb 10;19(4):611–8. doi: 10.1016/j.gpb.2020.05.003 (PMC9039567; doi:10.1016/j.gpb.2020.05.003)
Supplement: Supplementary data 4 [file mmc4.xlsx]

## Sheet: Sheet1
Table S1 Comparison of OGP with other available O-glycoproteome databases
Database	Type	Species	Characteristic	Refs.	URL
OGP	O-glycoproteins	Multiple	A new, largest, comprehensive and experimental characterized O-glycoprotein database providing site-specific glycan information	This article	http://www.oglyp.org/
O-GlycBase	O-glycoproteins	Multiple	Providing site information and some O-glycan structures. Stopped updating since 2002	[1]	http://www.cbs.dtu.dk/databases/OGLYCBASE/
UNICARBKB	N- and O-glycoprotein	Multiple	Providing mainly N-glycoprotein information and a small portion of O-glycoprotein information	[2]	http://www.unicarbkb.org/
PROCARB	Protein structure from pdb and 3D models of N- and O-glycoproteins	Multiple	Providing 3D models of N-and O-glycoproteins	[3]	http://www.procarb.org/procarbdb/
dbPTM	PTMs( theoretical and predicted)	Multiple	An integrated resource for PTMs containing over 130 PTM types. No site-specific O-glycosylation information	[4,5]	http://dbptm.mbc.nctu.edu.tw/
ProGlycProt	N and O-glycoproteins	Bacterial and Archaeal	Providing only bacterial and archaeal related glycosylation information	[6]	http://www.proglycprot.org/
GlycoSuiteDB	O-and N-glycoproteins	Multiple	Providing glycan structures and their related information without site-specific glycan information	[7,8]	http://www.glycosuite.com.
OGTSite	Verified O-GlcNAcylation sites	Multiple	A small scale database providing O-GlcNAcylation site information	[9]	http://csb.cse.yzu.edu.tw/OGTSite/introduction.php
dbOGAP	O-GlcNAcylated proteins	Multiple	Providing only O-GlcNAcylated protein information, no mucin-type O-glycoprotein information	[10]	http://cbsb.lombardi.georgetown.edu/ OGAP.html
GlycoEpitope	Carbohydrate antigens and antibodies	Multiple	Providing glycan structures identified as epitopes such as Tn, STn, and Lewis X.	[11]	https://www.glycoepitope.jp/
Glycofly	N-glycoproteins	Drosophila melanogaster	Providing only Drosophila melanogaster related N-glycosylation information, no O-glycosylation information	[12]	http://betenbaugh.org/GlycoFly/.
Unipep	N-glycoproteins	Homo sapiens	Providing only human related N-glycosite information, no O-glycosite information	[13]	www.unipep.org.
Glycofish	N-glycoproteins	Danio Rerio	Providing only zebrafish related N-glycprotein information, no O-glycosylation information	[14]	http://betenbaugh.org/GlycoFish/.
GlycoProtDB	N-glycoproteins	Multiple	Providing only model organisms [C. elegans, mouse (C57BL/6, male), and human] related N-glycoprotein information, no O-glycosylation information	[15,16]	http://jcggdb.jp/rcmg/gpdb/index.action
References [1] Gupta R, Birch H, Rapacki K, Brunak S, Hansen JE. O-GLYCBASE version 4.0: a revised database of O-glycosylated proteins. Nucleic Acids Res 1999;27:370–2. [2] Campbell MP, Peterson R, Mariethoz J, Gasteiger E, Akune Y, Aoki-Kinoshita KF, et al. UniCarbKB: building a knowledge platform for glycoproteomics. Nucleic Acids Res 2014;42:D215–21. [3] Malik A, Firoz A, Jha V, Ahmad S. PROCA…
